# Supplementary material for: Inhibition of Aldose Reductase by Ginsenoside Derivatives via a Specific Structure Activity Relationship with Kinetics Mechanism and Molecular Docking Study
Source: Molecules. 2022 Mar 25;27(7):2134. doi: 10.3390/molecules27072134 (PMC9000482; doi:10.3390/molecules27072134)
Supplement: Supplementary file 1 [file molecules-27-02134-s001.zip]

Archive with 1 entries (1 files):
- molecules-1645003-supplementary.pdf
